# Supplementary material for: The pseudo-single-crystal method: a third approach to crystal structure determination
Source: J Appl Crystallogr. 2009 May 15;42(Pt 3):535–7. doi: 10.1107/S0021889809013430 (PMC3246822; doi:10.1107/S0021889809013430)
Supplement: Supplementary file 1 [file j-42-00535-sup1.cif]

##############################################################################
#                                                                            #
# This CIF contains the data in a paper accepted for publication in Journal  #
# of Applied Crystallography. It has been peer reviewed under the auspices   #
# of the IUCr Commission on Journals.                                        #
#                                                                            #
# Full details of the Crystallographic Information File format               #
# are given in the paper "The Crystallographic Information File (CIF):       #
# a New Standard Archive File for Crystallography" by S. R. Hall, F. H.      #
# Allen and I. D. Brown [Acta Cryst. (1991), A47, 655-685].                  #
#                                                                            #
# The current version of the core CIF dictionary may be obtained from        #
# ftp://ftp.iucr.org/pub/cif_core.dic. The current version number is 2.4.    #
#                                                                            #
# Software is freely available for graphical display of the structure(s) in  #
# this CIF.  For information consult the CIF home page http://www.iucr.org/  #
# cif/home.html                                                              #
#                                                                            #
# This file may be used for bona fide research purposes within the           #
# scientific community so long as proper attribution is given to the journal # 
# article from which it was obtained.                                        #
#                                                                            #
##############################################################################

data_General
_audit_creation_method     'by CrystalStructure 3.8'
_journal_date_recd_electronic     2009-02-12
_journal_date_accepted     2009-04-09
_journal_name_full     'Journal of Applied Crystallography'
_journal_year     2009
_journal_volume     42
_journal_issue      3
_journal_page_first     535
_journal_page_last     537
_journal_paper_category     SC
_journal_coeditor_code     DB5060
_publ_contact_author_name     'ENTER NAME'
_publ_contact_author_email     'ENTER EMAIL ADDRESS'
_publ_contact_author_fax     'ENTER FAX NUMBER'
_publ_contact_author_phone     'ENTER PHONE NUMBER'
_publ_section_title
;
    ENTER SECTION TITLE
;
_publ_section_title_footnote
;
    ENTER FOOTNOTE TO TITLE OF PAPER
;
loop_
    _publ_author_name
    _publ_author_footnote
    _publ_author_address
    ' FIRST AUTHORS NAME '
;
  FIRST AUTHORS FOOTNOTES
;
;
  FIRST AUTHORS ADDRESS
;
_publ_section_synopsis
;
  ENTER SYNOPSIS
;
data_toritsu_3T_2nd
_chemical_formula_moiety     'Co Li O4 P '
_chemical_formula_sum     'Co Li O4 P '
_chemical_formula_weight     160.85
_chemical_melting_point     ?
_symmetry_cell_setting     orthorhombic
_symmetry_space_group_name_H-M     'P n m a'
_symmetry_space_group_name_Hall     '-P 2ac 2n'
loop_
    _symmetry_equiv_pos_site_id
    _symmetry_equiv_pos_as_xyz
    1 '+X,+Y,+Z'
    2 '1/2-X,1/2+Y,1/2+Z'
    3 '+X,1/2-Y,+Z'
    4 '1/2-X,-Y,1/2+Z'
    5 '-X,-Y,-Z'
    6 '1/2+X,1/2-Y,1/2-Z'
    7 '-X,1/2+Y,-Z'
    8 '1/2+X,+Y,1/2-Z'
_cell_length_a     10.202(6)
_cell_length_b     5.918(3)
_cell_length_c     4.709(2)
_cell_angle_alpha     90.0000
_cell_angle_beta     90.0000
_cell_angle_gamma     90.0000
_cell_volume     284.3(3)
_cell_formula_units_Z     4
_cell_measurement_reflns_used     1278
_cell_measurement_theta_min     4.0
_cell_measurement_theta_max     27.5
_cell_measurement_temperature     243.1
_exptl_crystal_description     'platelet'
_exptl_crystal_colour     'violet'
_exptl_crystal_size_max     3.00
_exptl_crystal_size_mid     3.00
_exptl_crystal_size_min     0.30
_exptl_crystal_density_diffrn     3.758
_exptl_crystal_density_meas     ?
_exptl_crystal_density_method     'not measured'
_exptl_crystal_F_000     308.00
_exptl_absorpt_coefficient_mu     6.407
_exptl_absorpt_correction_type     multi-scan
_exptl_absorpt_process_details
;
    Higashi, T. (1995). Program for Absorption Correction.
    Rigaku Corporation, Tokyo, Japan.
;
_exptl_absorpt_correction_T_min     0.030
_exptl_absorpt_correction_T_max     0.146
_diffrn_radiation_type     'Mo K\a'
_diffrn_radiation_wavelength     0.71075
_diffrn_measurement_device_type     'Rigaku RAXIS-RAPID'
_diffrn_measurement_method     \w
_diffrn_detector_area_resol_mean     10.00
_diffrn_reflns_number     4825
_diffrn_reflns_av_R_equivalents     0.133
_diffrn_reflns_theta_max     27.48
_diffrn_reflns_theta_full     27.50
_diffrn_measured_fraction_theta_max     0.958
_diffrn_measured_fraction_theta_full     0.956
_diffrn_reflns_limit_h_min     -13
_diffrn_reflns_limit_h_max     13
_diffrn_reflns_limit_k_min     -7
_diffrn_reflns_limit_k_max     7
_diffrn_reflns_limit_l_min     -5
_diffrn_reflns_limit_l_max     6
_refine_special_details
;
    Refinement was performed using all reflections. The weighted
    R-factor (wR) and goodness of fit (S) are based on F^2^.
    R-factor (gt) are based on F. The threshold expression of
    F^2^ > 2.0 sigma(F^2^) is used only for calculating R-factor (gt).
;
_reflns_number_total     345
_reflns_number_gt     278
_reflns_threshold_expression     F^2^>2.0\s(F^2^)
_refine_ls_structure_factor_coef     Fsqd
_refine_ls_R_factor_gt     0.0659
_refine_ls_wR_factor_ref     0.1680
_refine_ls_goodness_of_fit_ref     1.116
_refine_ls_number_reflns     345
_refine_ls_number_parameters     41
_refine_ls_hydrogen_treatment     ?
_refine_ls_weighting_scheme     calc
_refine_ls_weighting_details
            'w = 1/[\s^2^(Fo^2^)+(0.0479P)^2^+4.9483P] where P=(Fo^2^+2Fc^2^)/3'
_refine_ls_shift/su_max     0.0000
_refine_diff_density_max     1.44
_refine_diff_density_min     -1.13
_refine_ls_extinction_method     none
_refine_ls_extinction_coef     ?
loop_
    _atom_type_symbol
    _atom_type_description
    _atom_type_scat_dispersion_real
    _atom_type_scat_dispersion_imag
    _atom_type_scat_source
    'Li' 'Li' 0.000 0.000
;
International Tables for Crystallography
(1992, Vol. C, Tables 4.2.6.8 and 6.1.1.4)
;
    'Co' 'Co' 0.349 0.972
;
International Tables for Crystallography
(1992, Vol. C, Tables 4.2.6.8 and 6.1.1.4)
;
    'P' 'P' 0.102 0.094
;
International Tables for Crystallography
(1992, Vol. C, Tables 4.2.6.8 and 6.1.1.4)
;
    'O' 'O' 0.011 0.006
;
International Tables for Crystallography
(1992, Vol. C, Tables 4.2.6.8 and 6.1.1.4)
;
_computing_data_collection     'PROCESS-AUTO'
_computing_cell_refinement     'PROCESS-AUTO'
_computing_data_reduction     'CrystalStructure'
_computing_structure_solution     'SIR97'
_computing_structure_refinement     'SHELXL'
_computing_molecular_graphics     ?
_computing_publication_material     'CrystalStructure 3.8'
loop_
    _atom_site_type_symbol
    _atom_site_label
    _atom_site_fract_x
    _atom_site_fract_y
    _atom_site_fract_z
    _atom_site_U_iso_or_equiv
    _atom_site_adp_type
    _atom_site_calc_flag
    _atom_site_refinement_flags
    _atom_site_occupancy
    _atom_site_disorder_assembly
    _atom_site_disorder_group
    Co Co(1) 0.72170(16) 0.2500 0.5213(4) 0.0334(6) Uani d S 1.00 . .
    P P(1) 0.5940(3) 0.7500 0.5816(8) 0.0334(8) Uani d S 1.00 . .
    O O(1) 0.6655(5) 0.5435(10) 0.7200(13) 0.0364(14) Uani d . 1.00 . .
    O O(2) 0.4522(8) 0.7500 0.704(2) 0.0356(19) Uani d S 1.00 . .
    O O(3) 0.5982(8) 0.7500 0.257(2) 0.0336(19) Uani d S 1.00 . .
    Li Li(1) 0.5000 0.5000 1.0000 0.032(4) Uani d S 1.00 . .
loop_
    _atom_site_aniso_label
    _atom_site_aniso_U_11
    _atom_site_aniso_U_22
    _atom_site_aniso_U_33
    _atom_site_aniso_U_12
    _atom_site_aniso_U_13
    _atom_site_aniso_U_23
    Co(1) 0.0324(9) 0.0229(9) 0.0448(12) 0.0000 0.0004(6) 0.0000
    P(1) 0.0305(15) 0.0234(15) 0.046(2) 0.0000 0.0012(13) 0.0000
    O(1) 0.039(3) 0.027(3) 0.044(3) 0.004(2) -0.007(2)  0.000(2)
    O(2) 0.033(4) 0.029(4) 0.045(5) 0.0000 0.002(3) 0.0000
    O(3) 0.035(4) 0.016(3) 0.050(5) 0.0000 0.004(3) 0.0000
    Li(1) 0.023(8) 0.020(8) 0.052(12) -0.011(7) 0.006(7) -0.002(8)
_geom_special_details
;
    ENTER SPECIAL DETAILS OF THE MOLECULAR GEOMETRY
;
loop_
    _geom_bond_atom_site_label_1
    _geom_bond_atom_site_label_2
    _geom_bond_site_symmetry_2
    _geom_bond_distance
    _geom_bond_publ_flag
    Co1 O1 . 2.055(6) ?
    Co1 O1 3 2.055(6) ?
    Co1 O2 5_666 2.066(9) ?
    Co1 O3 2_645 2.147(9) ?
    Co1 O1 2_644 2.198(6) ?
    Co1 O1 4_664 2.198(6) ?
    Co1 P1 2_644 2.796(4) ?
    Co1 Li1 4_664 3.203(2) ?
    Co1 Li1 2_644 3.203(2) ?
    P1 O3 . 1.528(10) ?
    P1 O2 . 1.557(9) ?
    P1 O1 . 1.565(6) ?
    P1 O1 3_565 1.565(6) ?
    P1 Li1 3_565 2.644(3) ?
    P1 Li1 . 2.644(3) ?
    P1 Co1 2_655 2.796(4) ?
    O1 Li1 . 2.157(6) ?
    O1 Co1 2_655 2.198(6) ?
    O2 Co1 5_666 2.066(9) ?
    O2 Li1 3_565 2.091(7) ?
    O2 Li1 . 2.091(7) ?
    O3 Co1 2_654 2.147(9) ?
    O3 Li1 1_554 2.159(7) ?
    O3 Li1 3_564 2.159(7) ?
    Li1 O2 5_667 2.091(7) ?
    Li1 O1 5_667 2.157(6) ?
    Li1 O3 1_556 2.159(7) ?
    Li1 O3 5_666 2.159(7) ?
    Li1 P1 5_667 2.644(3) ?
    Li1 Li1 3_565 2.9592(15) ?
    Li1 Li1 3 2.9592(15) ?
    Li1 Co1 2_655 3.203(2) ?
loop_
    _geom_angle_atom_site_label_1
    _geom_angle_atom_site_label_2
    _geom_angle_atom_site_label_3
    _geom_angle_site_symmetry_1
    _geom_angle_site_symmetry_3
    _geom_angle
    _geom_angle_publ_flag
    O1 Co1 O1 . 3 115.4(4) ?
    O1 Co1 O2 . 5_666 89.6(2) ?
    O1 Co1 O2 3 5_666 89.6(2) ?
    O1 Co1 O3 . 2_645 90.2(2) ?
    O1 Co1 O3 3 2_645 90.2(2) ?
    O2 Co1 O3 5_666 2_645 179.7(4) ?
    O1 Co1 O1 . 2_644 155.5(3) ?
    O1 Co1 O1 3 2_644 88.29(15) ?
    O2 Co1 O1 5_666 2_644 96.8(3) ?
    O3 Co1 O1 2_645 2_644 83.5(3) ?
    O1 Co1 O1 . 4_664 88.28(15) ?
    O1 Co1 O1 3 4_664 155.5(3) ?
    O2 Co1 O1 5_666 4_664 96.8(3) ?
    O3 Co1 O1 2_645 4_664 83.5(3) ?
    O1 Co1 O1 2_644 4_664 67.6(3) ?
    O1 Co1 P1 . 2_644 121.66(19) ?
    O1 Co1 P1 3 2_644 121.66(19) ?
    O2 Co1 P1 5_666 2_644 101.4(3) ?
    O3 Co1 P1 2_645 2_644 78.9(3) ?
    O1 Co1 P1 2_644 2_644 33.92(16) ?
    O1 Co1 P1 4_664 2_644 33.92(16) ?
    O1 Co1 Li1 . 4_664 82.60(18) ?
    O1 Co1 Li1 3 4_664 130.71(18) ?
    O2 Co1 Li1 5_666 4_664 138.15(19) ?
    O3 Co1 Li1 2_645 4_664 42.08(18) ?
    O1 Co1 Li1 2_644 4_664 76.85(16) ?
    O1 Co1 Li1 4_664 4_664 42.16(17) ?
    P1 Co1 Li1 2_644 4_664 51.76(7) ?
    O1 Co1 Li1 . 2_644 130.71(18) ?
    O1 Co1 Li1 3 2_644 82.61(18) ?
    O2 Co1 Li1 5_666 2_644 138.15(19) ?
    O3 Co1 Li1 2_645 2_644 42.08(18) ?
    O1 Co1 Li1 2_644 2_644 42.16(17) ?
    O1 Co1 Li1 4_664 2_644 76.85(16) ?
    P1 Co1 Li1 2_644 2_644 51.76(7) ?
    Li1 Co1 Li1 4_664 2_644 55.02(4) ?
    O3 P1 O2 . . 113.3(5) ?
    O3 P1 O1 . . 113.8(3) ?
    O2 P1 O1 . . 106.2(4) ?
    O3 P1 O1 . 3_565 113.8(3) ?
    O2 P1 O1 . 3_565 106.2(4) ?
    O1 P1 O1 . 3_565 102.7(5) ?
    O3 P1 Li1 . 3_565 139.0(2) ?
    O2 P1 Li1 . 3_565 52.2(3) ?
    O1 P1 Li1 . 3_565 107.2(3) ?
    O1 P1 Li1 3_565 3_565 54.7(3) ?
    O3 P1 Li1 . . 139.0(2) ?
    O2 P1 Li1 . . 52.2(3) ?
    O1 P1 Li1 . . 54.7(3) ?
    O1 P1 Li1 3_565 . 107.2(3) ?
    Li1 P1 Li1 3_565 . 68.06(9) ?
    O3 P1 Co1 . 2_655 136.2(4) ?
    O2 P1 Co1 . 2_655 110.6(4) ?
    O1 P1 Co1 . 2_655 51.6(2) ?
    O1 P1 Co1 3_565 2_655 51.6(2) ?
    Li1 P1 Co1 3_565 2_655 72.08(10) ?
    Li1 P1 Co1 . 2_655 72.08(10) ?
    P1 O1 Co1 . . 126.9(4) ?
    P1 O1 Li1 . . 89.0(3) ?
    Co1 O1 Li1 . . 113.3(3) ?
    P1 O1 Co1 . 2_655 94.5(3) ?
    Co1 O1 Co1 . 2_655 128.2(3) ?
    Li1 O1 Co1 . 2_655 94.7(3) ?
    P1 O2 Co1 . 5_666 127.5(6) ?
    P1 O2 Li1 . 3_565 91.7(3) ?
    Co1 O2 Li1 5_666 3_565 122.8(3) ?
    P1 O2 Li1 . . 91.7(3) ?
    Co1 O2 Li1 5_666 . 122.8(3) ?
    Li1 O2 Li1 3_565 . 90.1(4) ?
    P1 O3 Co1 . 2_654 122.8(5) ?
    P1 O3 Li1 . 1_554 123.2(3) ?
    Co1 O3 Li1 2_654 1_554 96.1(3) ?
    P1 O3 Li1 . 3_564 123.2(3) ?
    Co1 O3 Li1 2_654 3_564 96.1(3) ?
    Li1 O3 Li1 1_554 3_564 86.5(3) ?
    O2 Li1 O2 5_667 . 179.9990(10)
                                 ?
    O2 Li1 O1 5_667 5_667 72.0(3) ?
    O2 Li1 O1 . 5_667 108.0(3) ?
    O2 Li1 O1 5_667 . 108.0(3) ?
    O2 Li1 O1 . . 72.0(3) ?
    O1 Li1 O1 5_667 . 179.9990(10)
                                 ?
    O2 Li1 O3 5_667 1_556 90.1(2) ?
    O2 Li1 O3 . 1_556 89.9(2) ?
    O1 Li1 O3 5_667 1_556 95.8(3) ?
    O1 Li1 O3 . 1_556 84.2(3) ?
    O2 Li1 O3 5_667 5_666 89.9(2) ?
    O2 Li1 O3 . 5_666 90.1(2) ?
    O1 Li1 O3 5_667 5_666 84.2(3) ?
    O1 Li1 O3 . 5_666 95.8(3) ?
    O3 Li1 O3 1_556 5_666 179.9990(10)
                                     ?
    O2 Li1 P1 5_667 . 143.9(2) ?
    O2 Li1 P1 . . 36.1(2) ?
    O1 Li1 P1 5_667 . 143.71(17) ?
    O1 Li1 P1 . . 36.29(17) ?
    O3 Li1 P1 1_556 . 82.3(2) ?
    O3 Li1 P1 5_666 . 97.7(2) ?
    O2 Li1 P1 5_667 5_667 36.1(2) ?
    O2 Li1 P1 . 5_667 143.9(2) ?
    O1 Li1 P1 5_667 5_667 36.29(17) ?
    O1 Li1 P1 . 5_667 143.71(17) ?
    O3 Li1 P1 1_556 5_667 97.7(2) ?
    O3 Li1 P1 5_666 5_667 82.3(2) ?
    P1 Li1 P1 . 5_667 180.0 ?
    O2 Li1 Li1 5_667 3_565 135.03(19) ?
    O2 Li1 Li1 . 3_565 44.97(19) ?
    O1 Li1 Li1 5_667 3_565 96.85(16) ?
    O1 Li1 Li1 . 3_565 83.15(16) ?
    O3 Li1 Li1 1_556 3_565 46.74(17) ?
    O3 Li1 Li1 5_666 3_565 133.26(17) ?
    P1 Li1 Li1 . 3_565 55.97(5) ?
    P1 Li1 Li1 5_667 3_565 124.03(5) ?
    O2 Li1 Li1 5_667 3 44.97(19) ?
    O2 Li1 Li1 . 3 135.03(19) ?
    O1 Li1 Li1 5_667 3 83.15(16) ?
    O1 Li1 Li1 . 3 96.85(16) ?
    O3 Li1 Li1 1_556 3 133.26(17) ?
    O3 Li1 Li1 5_666 3 46.74(17) ?
    P1 Li1 Li1 . 3 124.03(5) ?
    P1 Li1 Li1 5_667 3 55.97(5) ?
    Li1 Li1 Li1 3_565 3 180.0 ?
    O2 Li1 Co1 5_667 2_655 95.7(2) ?
    O2 Li1 Co1 . 2_655 84.3(2) ?
    O1 Li1 Co1 5_667 2_655 136.85(17) ?
    O1 Li1 Co1 . 2_655 43.15(17) ?
    O3 Li1 Co1 1_556 2_655 41.8(2) ?
    O3 Li1 Co1 5_666 2_655 138.2(2) ?
    P1 Li1 Co1 . 2_655 56.16(8) ?
    P1 Li1 Co1 5_667 2_655 123.84(8) ?
    Li1 Li1 Co1 3_565 2_655 62.49(2) ?
    Li1 Li1 Co1 3 2_655 117.51(2) ?
