# Supplementary material for: The pseudo-single-crystal method: a third approach to crystal structure determination
Source: J Appl Crystallogr. 2009 May 15;42(Pt 3):535–7. doi: 10.1107/S0021889809013430 (PMC3246822; doi:10.1107/S0021889809013430)
Supplement: Supplementary file 2 [file j-42-00535-sup2.hkl]

#==============================================================================

# h,k,l, Fc-squared, Fo-squared, sigma(Fo-squared) and status flag 

data_toritsu_3T_2nd

loop_ 
 _refln_index_h 
 _refln_index_k 
 _refln_index_l 
 _refln_F_squared_calc 
 _refln_F_squared_meas 
 _refln_F_squared_sigma 
 _refln_observed_status 
   2   0   0     3414.78     4292.05    399.16 o 
   4   0   0       79.18       73.82     10.39 o 
   6   0   0     1440.68     1378.75     97.97 o 
   8   0   0        0.87        6.21      9.26 o 
  10   0   0      305.04      308.25     38.43 o 
  12   0   0       12.21       18.48     11.18 o 
   2   1   0     1152.11     1135.59     51.36 o 
   4   1   0     3555.74     3474.41    185.13 o 
   6   1   0     6324.64     7305.99    527.71 o 
   8   1   0       85.74       86.09     11.72 o 
  10   1   0     1255.89     1531.53    113.29 o 
  12   1   0      690.54      889.39     69.08 o 
   0   2   0    16483.70    21170.86   3702.93 o 
   2   2   0      653.35      474.69     18.51 o 
   4   2   0      872.50      878.19     45.68 o 
   6   2   0     6788.91     6942.81    501.32 o 
   8   2   0       10.95       -6.62      6.62 o 
  10   2   0      394.09      373.38     28.76 o 
  12   2   0       88.27       99.72     15.63 o 
   2   3   0       38.96       39.09      5.39 o 
   4   3   0     4652.53     4487.26    240.66 o 
   6   3   0     3589.98     3649.93    219.73 o 
   8   3   0        8.27        5.39      6.36 o 
  10   3   0      501.78      519.78     38.84 o 
  12   3   0      513.73      611.20     50.64 o 
   0   4   0    14572.52    14984.49   1912.03 o 
   2   4   0      710.52      659.44     30.68 o 
   4   4   0      167.34      161.14     10.45 o 
   6   4   0     1105.70     1103.19     61.92 o 
   8   4   0       10.61        4.80      5.12 o 
  10   4   0      199.84      186.95     19.14 o 
   2   5   0      462.10      408.75     35.36 o 
   4   5   0      572.18      503.76     38.95 o 
   6   5   0     1570.28     1628.38    135.51 o 
   8   5   0       68.81       66.35      9.02 o 
  10   5   0      566.46      759.43     77.88 o 
   0   6   0     3340.15     2717.29    394.03 o 
   2   6   0      368.26      312.91     32.90 o 
   4   6   0       25.29       15.15      6.42 o 
   6   6   0      785.17      833.11     91.72 o 
   8   6   0        1.09       -3.99      5.29 o 
   2   7   0        0.39        3.24      2.94 o 
   4   7   0      674.55      763.79     97.05 o 
   1   0   1     3217.17     3104.08    143.49 o 
   2   0   1      900.43      873.20     27.98 o 
   3   0   1     3446.84     3841.56    197.86 o 
   4   0   1     2691.81     3090.27    163.98 o 
   5   0   1      398.36      365.28     21.28 o 
   6   0   1       27.51       46.63      7.57 o 
   7   0   1     3467.81     3581.63    235.01 o 
   8   0   1        0.25        4.68      6.67 o 
   9   0   1     1130.90     1287.52     99.65 o 
  10   0   1       38.91       42.86     10.50 o 
  11   0   1      128.25      104.20     15.11 o 
  12   0   1        0.09       -0.51      7.22 o 
  13   0   1       89.70       88.92     19.55 o 
   0   1   1      527.07      477.87     17.00 o 
   1   1   1     4065.68     4104.52    116.18 o 
   2   1   1      511.62      500.91     12.47 o 
   3   1   1     8826.52     9482.08    521.23 o 
   4   1   1       15.68        7.62      3.59 o 
   5   1   1     1471.72     1510.98     50.88 o 
   6   1   1       23.03        2.96      3.28 o 
   7   1   1       15.99       22.08      4.82 o 
   8   1   1       83.64       66.22      7.94 o 
   9   1   1      140.76      110.07     10.42 o 
  10   1   1       16.32       -5.59      5.59 o 
  11   1   1       27.11       13.35      5.83 o 
  12   1   1        3.70       -6.35      6.35 o 
   1   2   1     2487.37     2755.58     85.64 o 
   2   2   1     1264.42     1406.70     36.28 o 
   3   2   1      711.27      606.38     19.59 o 
   4   2   1        9.37       -5.51      5.51 o 
   5   2   1      470.31      440.54     15.35 o 
   6   2   1        3.41       -3.08      3.08 o 
   7   2   1     2196.49     2184.59     88.24 o 
   8   2   1      424.81      463.34     23.74 o 
   9   2   1     1555.26     1633.08     75.78 o 
  10   2   1       35.55       17.70      5.82 o 
  11   2   1       62.94       58.36      8.04 o 
  12   2   1        0.87       -4.51      5.39 o 
   0   3   1      272.65      376.07     26.42 o 
   1   3   1     2703.15     2869.58     91.72 o 
   2   3   1      834.43      814.87     23.28 o 
   3   3   1     4941.05     5090.05    202.24 o 
   4   3   1       39.22       73.39      4.60 o 
   5   3   1      710.82      676.57     23.94 o 
   6   3   1      158.42      125.37      8.55 o 
   7   3   1       43.48       49.48      5.91 o 
   8   3   1        3.57        1.51      3.80 o 
   9   3   1      102.22       85.20      7.84 o 
  10   3   1        0.04       -4.28      4.28 o 
  11   3   1       17.38        4.64      4.71 o 
  12   3   1        6.60        7.43      7.90 o 
   1   4   1      704.53      729.38     21.38 o 
   2   4   1       34.06       16.85      4.33 o 
   3   4   1      985.18      910.58     35.91 o 
   4   4   1      218.83      169.77      8.30 o 
   5   4   1       87.89       87.68      6.30 o 
   6   4   1        7.90        1.65      4.16 o 
   7   4   1     1477.57     1576.26     69.16 o 
   8   4   1       22.96       26.80      5.08 o 
   9   4   1      563.74      637.84     29.65 o 
  10   4   1        1.75       -0.96      4.55 o 
  11   4   1       68.95       80.55     11.18 o 
   0   5   1      291.08      415.61     56.29 o 
   1   5   1      683.88      755.27     42.63 o 
   2   5   1       20.76       -4.23      4.23 o 
   3   5   1     2059.16     2282.09     95.54 o 
   4   5   1       64.95       50.26      4.77 o 
   5   5   1      350.13      299.94     20.29 o 
   6   5   1       54.83       21.02      3.79 o 
   7   5   1        2.09        6.45      3.09 o 
   8   5   1       42.34       33.34      4.65 o 
   9   5   1       44.86       42.99      5.26 o 
   1   6   1      422.66      332.26     28.18 o 
   2   6   1        0.34       -4.46      4.46 o 
   3   6   1      175.96      162.10     10.59 o 
   4   6   1       25.96       21.52      3.76 o 
   5   6   1       80.95       68.28      7.25 o 
   6   6   1        0.04       -4.65      4.65 o 
   7   6   1      449.18      495.47     37.43 o 
   1   7   1      280.31      250.60     26.78 o 
   3   7   1      668.73      802.16     54.17 o 
   4   7   1        3.19       -4.85      4.85 o 
   5   7   1       94.04       93.18     21.79 o 
   0   0   2      609.25      486.86     37.25 o 
   1   0   2     1785.66     1690.22     47.27 o 
   2   0   2     2629.57     2770.25    108.50 o 
   3   0   2        5.77        2.94      3.48 o 
   4   0   2     3063.36     2853.92    135.90 o 
   5   0   2        0.30       -4.57      4.57 o 
   6   0   2     1185.28     1130.74     56.95 o 
   7   0   2      222.78      215.70     17.76 o 
   8   0   2      200.99      183.31     20.13 o 
   9   0   2      134.53      102.37     12.75 o 
  10   0   2      252.63      221.98     20.68 o 
  11   0   2        5.32        0.65      6.39 o 
  12   0   2       38.07       50.28     12.24 o 
   1   1   2      845.20      875.45     19.88 o 
   2   1   2      452.87      497.23     13.41 o 
   3   1   2       30.66       25.80      2.80 o 
   4   1   2     2668.32     2580.85     88.23 o 
   5   1   2      764.48      677.06     27.59 o 
   6   1   2      828.65      776.08     41.00 o 
   7   1   2        2.01        1.87      3.69 o 
   8   1   2      744.31      770.32     39.79 o 
   9   1   2       12.82       31.60      5.44 o 
  10   1   2      414.73      383.15     18.82 o 
  11   1   2      127.91       98.47      8.89 o 
  12   1   2      130.38      140.53     12.03 o 
   0   2   2     4378.01     4693.14    236.20 o 
   1   2   2      346.38      414.79     17.15 o 
   2   2   2     5711.36     6248.42    292.70 o 
   3   2   2       12.56       20.10      2.30 o 
   4   2   2      365.76      335.28     14.42 o 
   5   2   2      113.24      106.54      5.65 o 
   6   2   2      133.66      123.12      7.24 o 
   7   2   2      479.12      469.99     23.98 o 
   8   2   2        0.18       -4.80      4.80 o 
   9   2   2      100.05       81.07      6.87 o 
  10   2   2       14.22        2.20      4.22 o 
  11   2   2       20.80       12.26      5.23 o 
  12   2   2        1.92        6.49      7.41 o 
   1   3   2      300.76      336.70     12.07 o 
   2   3   2        5.08       -3.28      3.28 o 
   3   3   2      118.76      121.93      6.06 o 
   4   3   2      696.02      704.84     24.89 o 
   5   3   2      669.01      622.19     30.78 o 
   6   3   2      546.05      538.16     27.43 o 
   7   3   2        6.24        6.08      3.68 o 
   8   3   2      867.88      898.89     51.51 o 
   9   3   2        0.16        2.97      3.65 o 
  10   3   2      441.85      525.33     26.01 o 
  11   3   2       67.48       64.40      7.22 o 
   0   4   2     1054.93     1312.08     75.51 o 
   2   4   2     1134.70     1139.63     39.51 o 
   3   4   2       16.10        6.24      2.96 o 
   4   4   2      825.33      870.62     43.39 o 
   5   4   2       11.73        3.94      2.84 o 
   6   4   2      274.77      332.49     18.11 o 
   7   4   2      146.25      129.66      8.93 o 
   8   4   2       50.17       34.64      5.32 o 
   9   4   2       58.76       54.52      6.12 o 
  10   4   2       93.41       73.85      8.51 o 
   1   5   2      223.20      209.34      9.71 o 
   2   5   2      227.75      162.30      8.77 o 
   3   5   2        0.55       -2.65      2.65 o 
   4   5   2      909.47     1190.52     75.73 o 
   5   5   2      203.44      197.69     13.88 o 
   6   5   2      263.01      287.53     18.98 o 
   7   5   2        0.22        2.33      2.84 o 
   8   5   2      130.74      109.24     10.05 o 
   9   5   2        9.60       22.88      5.06 o 
   0   6   2      394.67      377.19     81.42 o 
   1   6   2      144.02       74.80     16.79 o 
   2   6   2      617.33      720.15     38.07 o 
   3   6   2        9.07       -5.01      5.01 o 
   4   6   2      137.53      126.44     10.21 o 
   5   6   2       10.47        5.36      3.98 o 
   6   6   2      128.87      137.18     11.56 o 
   7   6   2       71.64       72.29      7.73 o 
   1   7   2       42.28       36.49     10.42 o 
   2   7   2        1.42        2.20      6.11 o 
   3   7   2       13.70       10.32      4.97 o 
   1   0   3       94.23      116.58     10.34 o 
   2   0   3      593.83      702.30     23.51 o 
   3   0   3      315.83      282.46     11.38 o 
   4   0   3      618.29      604.27     33.17 o 
   5   0   3      342.85      288.17     16.21 o 
   6   0   3       36.39       27.57      5.33 o 
   7   0   3      722.70      733.87     57.30 o 
   8   0   3      933.94      919.56     84.12 o 
   9   0   3      489.64      519.02     42.83 o 
  10   0   3       39.47       44.26      8.90 o 
  11   0   3      156.23      180.66     17.26 o 
   2   1   3      616.00      486.60     14.87 o 
   3   1   3     1497.55     1537.38     42.50 o 
   4   1   3      974.28      921.77     35.86 o 
   5   1   3      161.26      138.18      8.30 o 
   6   1   3      239.70      210.06     12.32 o 
   7   1   3      107.29       76.19      5.31 o 
   8   1   3        5.32       -1.43      2.95 o 
   9   1   3        2.72       -0.89      3.07 o 
  10   1   3      158.55      177.71     11.72 o 
  11   1   3       25.42       21.56      5.02 o 
   1   2   3       56.87       24.74      3.89 o 
   2   2   3     2086.94     2240.70     80.74 o 
   3   2   3      629.87      632.49     29.01 o 
   4   2   3       16.20       22.54      2.61 o 
   5   2   3      837.41      719.94     48.27 o 
   6   2   3       13.45       13.08      3.27 o 
   7   2   3      272.73      236.47     21.24 o 
   8   2   3      276.33      247.84     19.79 o 
   9   2   3      294.86      273.85     22.59 o 
  10   2   3        0.26        3.10      3.54 o 
  11   2   3       43.64       53.92      9.22 o 
   0   3   3      247.62      515.99     92.02 o 
   1   3   3      727.24      834.12     45.22 o 
   2   3   3      203.89      140.34      6.57 o 
   3   3   3      867.12      974.16     58.98 o 
   4   3   3      924.56      910.75     80.95 o 
   5   3   3      233.70      244.24     17.88 o 
   6   3   3       28.80       19.71      2.72 o 
   7   3   3      142.44      131.39     11.03 o 
   8   3   3        0.27        0.26      2.79 o 
   9   3   3        0.09       -3.05      3.05 o 
  10   3   3       71.33       72.57      6.96 o 
   1   4   3        9.39       -4.76      4.76 o 
   2   4   3      454.25      465.01     29.06 o 
   3   4   3      216.45      197.93     13.72 o 
   4   4   3      133.69      125.15      7.94 o 
   5   4   3      195.46      175.81     16.27 o 
   6   4   3       12.01        7.40      3.11 o 
   7   4   3      314.25      351.19     34.59 o 
   8   4   3      365.28      408.31     40.93 o 
   9   4   3      197.25      268.30     25.95 o 
   1   5   3      618.15      804.54     93.60 o 
   2   5   3      253.81      247.20     17.58 o 
   3   5   3      406.52      357.76     23.03 o 
   4   5   3      219.28      222.32     13.12 o 
   5   5   3       27.33       27.54      4.70 o 
   6   5   3      157.77      169.62     20.33 o 
   7   5   3       17.89       12.45      4.92 o 
   1   6   3        4.37       -2.59     24.99 o 
   2   6   3      250.30      316.03     26.85 o 
   3   6   3       58.19       24.28      4.77 o 
   4   6   3       38.62       29.21      6.30 o 
   5   6   3      138.45      151.52     13.75 o 
   0   0   4     1445.82     1926.71    424.44 o 
   1   0   4      314.00      533.67     69.42 o 
   2   0   4      569.56      637.92     50.72 o 
   3   0   4       28.73       19.51      3.20 o 
   4   0   4      262.60      271.00     17.02 o 
   5   0   4      342.60      285.97     25.58 o 
   6   0   4        0.37       -0.54      3.13 o 
   7   0   4      152.36      129.29     14.39 o 
   8   0   4        2.16       -3.76      3.76 o 
   9   0   4       17.74       16.17      5.36 o 
  10   0   4        0.80       -1.99      8.92 o 
   1   1   4        9.59       22.37      3.64 o 
   2   1   4       86.25       88.57      6.05 o 
   3   1   4        9.75       12.07      2.40 o 
   4   1   4       87.60       65.16      5.28 o 
   6   1   4      273.35      193.15     15.98 o 
   7   1   4       24.41        7.75      2.27 o 
   8   1   4      215.75      170.07     14.71 o 
   9   1   4        0.36       -0.85      2.77 o 
   1   2   4      758.75      977.77     82.05 o 
   2   2   4      374.96      500.11     66.13 o 
   3   2   4       17.32        7.54      2.45 o 
   4   2   4      329.10      226.14     14.30 o 
   5   2   4       67.49       43.88      5.21 o 
   6   2   4      145.06      107.11     13.21 o 
   7   2   4       22.92       18.67      2.94 o 
   8   2   4        1.01       -1.60      2.67 o 
   9   2   4       23.95       19.71      3.49 o 
   1   3   4       36.68       26.46      4.33 o 
   2   3   4      171.57      185.84     17.60 o 
   3   3   4        8.72        4.29      1.86 o 
   4   3   4      151.29      119.50     17.78 o 
   5   3   4      218.40      160.32     14.70 o 
   6   3   4      166.96      113.71      9.55 o 
   7   3   4       28.41       16.37      3.42 o 
   8   3   4       89.59       90.51      9.85 o 
   2   4   4      213.65      240.25     26.68 o 
   3   4   4       12.13       -0.90      2.59 o 
   4   4   4      154.52      205.11     29.98 o 
   5   4   4      114.36      100.68     14.63 o 
   6   4   4        5.01        1.97      3.29 o 
   7   4   4       51.14       43.86      6.99 o 
   1   5   4        1.25       -2.75      3.51 o 
   2   5   4        7.92       11.43      3.36 o 
   3   5   4       18.58       19.20      3.48 o 
   4   5   4       11.43        4.60      2.83 o 
   5   5   4      187.91      315.51     44.29 o 
   1   0   5        1.13       -4.10      4.10 o 
   2   0   5       76.41       82.63      8.46 o 
   3   0   5       88.75       81.12     12.35 o 
   4   0   5       53.35       64.69      9.94 o 
   5   0   5      243.31      334.00     60.02 o 
   6   0   5       28.54       37.22      8.66 o 
   7   0   5       36.64       39.38     11.70 o 
   0   1   5       50.60      148.69     20.59 o 
   1   1   5      276.70      420.99     49.39 o 
   2   1   5      110.55      133.89     11.55 o 
   3   1   5        4.41       -3.80      3.80 o 
   4   1   5       71.59      104.44     10.70 o 
   5   1   5      123.66      148.51     13.30 o 
   6   1   5        7.64        7.51      4.78 o 
   7   1   5       31.63       44.30      7.19 o 
   1   2   5        1.88       -0.64      3.19 o 
   2   2   5        5.34        6.88      5.44 o 
   3   2   5        2.95        4.22      5.21 o 
   4   2   5        5.14       14.47      7.24 o 
   6   2   5       41.25       30.97      8.08 o 
   3   3   5        3.84       -6.43      6.43 o 
   4   3   5       29.49       44.05     12.70 o 
   5   3   5       44.69       60.64     17.20 o 
   1   4   5        0.16        7.08      6.62 o 
   2   4   5       22.71       26.43      4.87 o 
   3   4   5       22.60       30.95      6.59 o 
   1   0   6       81.60      186.03     24.65 o 
   2   0   6       49.92      113.56     67.99 o 
   1   1   6        0.69       14.90      9.80 o 
